# Supplementary material for: Diversity of Ascomycota in Jilin: Introducing Novel Woody Litter Taxa in Cucurbitariaceae
Source: J Fungi (Basel). 2022 Aug 26;8(9):905. doi: 10.3390/jof8090905 (PMC9501381; doi:10.3390/jof8090905)
Supplement: Supplementary file 1 [file jof-08-00905-s001.zip]

Archive with 1 entries (1 files):
- jof-1842178-supplementary.pdf
